# Supplementary material for: A Mutational Hotspot and Strong Selection Contribute to the Order of Mutations Selected for during Escherichia coli Adaptation to the Gut
Source: PLoS Genet. 2016 Nov 3;12(11):e1006420. doi: 10.1371/journal.pgen.1006420 (PMC5094792; doi:10.1371/journal.pgen.1006420)
Supplement: S1 Table — Mutations were identified by comparison with the ancestor. The ancestor differs from (NCBI Reference Sequence: NC_000913.2) in the positions reported in (1) for the 0YFP clone plus 1pb insertion (+C) in the coordinate 2172079 (gatC, coding (222/1356 nt)). Mutations in intergenic regions, as for example yjjY/yjtD, list the two flanking genes. Numbers in the annotation row represent nucleotides relative to each of the neighboring genes, where + indicates the distance downstream of the stop codon of a gene and—indicates the distance upstream of the gene, that is relative to the start codon. Genes inside brackets means that the mutation is localized within the gene. Single nucleotide substitutions (SNP) are represented by an arrow between the ancestral and the evolved nucleotide. Whenever a SNP gives rise to a non-synonymous mutation the amino acid replacement is also indicated. One asterisk means that the corresponding SNP originated a STOP codon. The symbol Δ means a deletion event and a + symbol represents an insertion of the nucleotide that follows the symbol. IS denotes the abbreviation of insertion sequence element at the indicated position. (XLSX) [file pgen.1006420.s003.xlsx]

## Sheet: S1Table
Clone	Genome Position	Gene	Mutation	Annotation
16YFP	4500113	[nhaA-IS4]	2x157093 bp	large duplication
17YFP	4638771	yjjY/yjtD	IS5 Ins	intergenic (+206/‑191)
18YFP	953901	focA/ycaO	IS5 Ins	intergenic (‑212/+191)
	2827229	srlR	G→A	G54D (GGC→GAC)
19CFP	317172	ykgB	IS2 Ins	coding (368‑372/594 nt)
	2556721	intZ–[eutA]	Δ6,790 bp
	2172079	gatC	+TC	coding (222/1356 nt)
20CFP	4347121	dcuB/dcuR	A→T	intergenic (‑354/+217)
21YFP	4601066	yjjP/yjjQ	IS2 Ins	intergenic (‑185/‑430)
	4638684	yjjY/yjtD	+TTAT	intergenic (+119/‑281)
22YFP	4347105	dcuB/dcuR	IS2 Ins	intergenic (‑338/+229)
23CFP	3174801	cpdA	G→A	Q19* (CAA→TAA)
	4638719	yjjY/yjtD	C→A	intergenic (+154/‑246)
24YFP	4625061	radA	IS1 Ins	coding (1127‑1135/1383 nt)
	2827492	srlR	G→A	G142S (GGC→AGC)
	4625061	[IS1-radA]	2x 34425 bp	large duplication
25YFP	279155	insX–insA	Δ11,471 bp	between IS1
	4600992	yjjP/yjjQ	IS1 Ins	intergenic (‑111/‑500)
	4625061	radA	IS1 Ins	coding (1127‑1135/1383 nt)
	4625061	[IS1-radA]	2x 34425 bp	large duplication
26YFP	1859452	ydjL/yeaC	G→T	intergenic (‑96/+274)
	4346885	dcuB/dcuR	IS5 Ins	intergenic (‑118/+450)
27CFP	1301748	oppB	IS5 Ins	coding (826‑829/921 nt)
	2827045	gutM/srlR	A→T	intergenic (+43/‑24)
28YFP	1301338	oppB	IS186 Ins	coding (416‑421/921 nt)
	2827745	srlR	+T	coding (677/774 nt)
	3805903	waaQ	IS1 Ins	coding (211‑219/1035 nt)
29CFP	4638628	yjjY/yjtD	IS2 Ins	intergenic (+63/‑333)
30YFP	9531240	focA/ycaO	IS1Ins	intergenic (‑174/+224)
	4031240	trkH	G→A	G275R GGG→AGG
