# Supplementary material for: A Mutational Hotspot and Strong Selection Contribute to the Order of Mutations Selected for during Escherichia coli Adaptation to the Gut
Source: PLoS Genet. 2016 Nov 3;12(11):e1006420. doi: 10.1371/journal.pgen.1006420 (PMC5094792; doi:10.1371/journal.pgen.1006420)
Supplement: S2 Table — In vitro competitive fitness assays of evolved clones against the ancestral shows increased fitness when growing under presence or absence of oxygen in several carbon sources present in the mouse intestine. Numbers represent the selection coefficient (s) of each clone in relation to the reference strain (see Material and Methods for details on how we performed the competitions and estimate s). Yellow, green and red shading means that s is not significantly different, is higher or lower than the ancestral clone, respectively. The column “Genotype” depicts the genes affected by mutation in each clone. Clones are ordered by genotype similarity. (XLSX) [file pgen.1006420.s004.xlsx]

## Sheet: Sheet1
		Anaerobiosis	Aerobiosis
Clone	Genotype	Mix 0.5%	Mix 0.5%	Sorbitol	Gluconate	Mannose	Glucoronate	Ribose
5YFP	gatZ	0.179258	-0.0224258	0.125859	-0.0424149	0.11331	-0.0700125	0.12822
13YFP	Dup	-0.0144544	0.0304396	0.00256315	0.00846097	0.0192421	0.00544624	-0.0535127
16YFP	Dup	0.068275	0.0493571	0.0437644	0.122916	-0.0593792	0.136739	0.562322
24YFP	radA Dup	0.0454269	-6.75184e-05	0.0862951	-0.0433623	-0.255068	-0.131177	-0.172566
25YFP	del11kb yjjP radA Dup	0.0669788	0.024102	0.0582483	0.0485685	-0.0594807	0.00701375	0.51721
4YFP	yjjP yffN	0.122832	0.0191741	0.0049752	-0.0390285	0.0214017	0.0230971	0.359059
21YFP	yjjP arcA	0.237331	0.0292099	0.0219966	-0.0667036	-0.0764296	-0.105433	0.0792108
29CFP	arcA	-0.0234035	0.0530612	0.00634092	0.168437	0.173641	0.142175	-0.108657
14CFP	arcA	0.101511	-0.010186	-0.0788661	0.0753847	0.115872	0.0131379	-0.0728347
17YFP	arcA	0.201587	0.0362356	0.0687117	0.0745079	-0.0699275	0.0709798	0.0229629
23CFP	cpdA arcA	-0.19005	0.0126427	-0.0141303	0.0635214	0.157651	0.0698263	0.245943
3YFP	dcuB	0.057281	0.0414214	0.0271826	-0.0891841	0.0118682	-0.0025577	0.286676
7YFP	dcuB	0.0635951	0.00800126	-0.0291783	-0.0282427	-0.0127856	0.0372215	0.247228
2CFP	dcuB	-0.0183177	0.0530275	0.0861203	0.140873	0.176367	0.174772	0.197507
20CFP	dcuB	-0.050515	0.0533401	0.05077	0.190941	0.110503	0.249689	0.516482
22YFP	dcuB	0.152593	0.0150984	0.0708314	-0.0811408	-0.0828613	-0.0786975	0.14133
26YFP	ydjL/yeaC dcuB	0.105573	0.0260249	0.0415951	0.0619742	-0.107809	0.0204839	0.595689
6YFP	srlR	0.0565024	0.0331723	0.112868	-0.0874205	-0.176692	-0.0667059	0.216927
10YFP	srlR	0.065575	0.0386559	0.103238	-0.0768894	-0.0779941	-0.038382	0.155152
12CFP	srlR	0.0874823	0.0459206	0.170682	0.14375	0.0216881	0.184695	0.0801977
15CFP	dmsC srlR	0.187691	0.0607496	0.166392	0.150851	-0.0275612	0.18459	0.0815618
27CFP	oppB srlR	-0.0676081	0.0246268	0.0583714	0.0689924	0.110257	0.0979254	-0.157075
28YFP	oppB srlR rfaQ	-0.024854	0.0245133	0.124988	0.106422	-0.205806	0.140246	0.164926
18YFP	focA/ycaO + srlR	0.5098	0.0172434	0.21711	-0.000100296	-0.290789	0.0800409	0.0068674
30YFP	focA trkH	0.0342187	-0.00374077	0.251219	0.256046	-0.0421785	0.238577	0.635206
11CFP	del5kb focA	-0.0165324	0.0456053	0.134975	0.146368	0.180444	0.195658	0.152627
8YFP	ydaV del5kb focA	0.0588755	0.0428737	-0.0355079	-0.00781142	-0.768574	0.104258	0.155454
9YFP	garK	0.0756853	0.0472101	0.00051817	-0.00488899	0.0319458	0.0603413	0.0212951
19CFP	ykgB del7kb	-0.00570587	0.0528793	0.0903133	0.186284	0.123938	0.213698	0.445495
