# Supplementary material for: A Mutational Hotspot and Strong Selection Contribute to the Order of Mutations Selected for during Escherichia coli Adaptation to the Gut
Source: PLoS Genet. 2016 Nov 3;12(11):e1006420. doi: 10.1371/journal.pgen.1006420 (PMC5094792; doi:10.1371/journal.pgen.1006420)
Supplement: S3 Table — Rows named “s (gat-pos)” and “s (gat-neg)” show the selection coefficients of the 2nd step mutations (listed in the first row) measured in direct competition (in vivo) with the respective ancestors (see also the S2 Fig and Fig 5). The error estimates associated with each measurement represents 2SE. Shaded in red are the estimates in the gat-positive background and in blue in the gat-negative. The asterisks denote the significance of the pairwise comparisons of the effects of mutations in the each of the backgrounds (ANOVA with Tuckey correction for multiple comparisons. * P ≤ 0.05, ** P ≤ 0.01 and *** P ≤ 0.001). The diagonal shows the comparison of the effect of the same mutation in the two backgrounds (Mann-Whitney-Wilcoxon). The green rectangle highlights a mutation with positive epistasis with the background whereas the red triangle highlights negative epistasis. N.A. means not applicable. N.S. stands for non-significant. (XLSX) [file pgen.1006420.s005.xlsx]

## Sheet: S3Table
	arcA	focA	yjjP	dcuB	oppB	srlR	s (gat-pos)	s (gat-neg)
arcA	N.S.	N.S.	***	***	***	N.A.	0.12 ± 0.03	0.09 ± 0.02
focA	***	**	***	***	***	N.A.	0.05 ± 0.01	0.08 ± 0.02
yjjP	***	N.S.	N.S.	N.S.	*	N.A.	0.05 ± 0.04	0.03 ± 0.01
dcuB	***	N.S.	N.S.	*	N.S.	N.A.	0.02 ± 0.01	-0.002 ± 0.01
oppB	***	*	*	N.S.	N.S.	N.A.	0.01 ± 0.01	-0.01 ± 0.01
srlR	N.A.	N.A.	N.A.	N.A.	N.A.	N.S.	-0.06 ± 0.04	-0.052 ± 0.03
gat-neg							0.08 ± 0.01	N.A.
