# Supplementary material for: A Mutational Hotspot and Strong Selection Contribute to the Order of Mutations Selected for during Escherichia coli Adaptation to the Gut
Source: PLoS Genet. 2016 Nov 3;12(11):e1006420. doi: 10.1371/journal.pgen.1006420 (PMC5094792; doi:10.1371/journal.pgen.1006420)
Supplement: S4 Table — Mutations were detected by whole genome sequencing of samples of each population at different time points (shown in red) or by target sequencing (shown in black. The full data is graphically represented in Fig 5. (XLSX) [file pgen.1006420.s006.xlsx]

## Sheet: S3Table
Population	Genome Position	Gene	Mutation	Annotation	Frequency of mutations along time (days)
					1	2	3	4	5	6	7	8	9	10	11	12	13	14	17	19	21	24*
2.7	2858252	pphB	+G	coding (471/657 nt)											0.039				0			0
	4346885	dcuB/dcuR	IS5 Ins	intergenic (‑123/+453)											0				0.1			0.09
	4347105	dcuB/dcuR	IS2 Ins	intergenic (‑338/+233)											0				0.06			0.22
	4347126	dcuB/dcuR	IS2 Ins	intergenic (‑359/+212)											0				0			0.08
	4638684	yjjY/yjtD	+TTAT	intergenic (+119/‑281)											0.068				0			0
	4638673	yjjY/yjtD	IS5 Ins	intergenic (+108/‑292)											0				0.064			0.07
	4638771	yjjY/yjtD	IS5 Ins	intergenic (+206/-194)							0.03	0.12	0.14	0.2	0.26				0.485			0.48
	4638805	yjjY/yjtD	IS1 Ins	intergenic (+240/‑160)											0.068				0.11			0
					1	2	3	4	5	6	7	8	9	10	11	12	13	14	17	19	21	24*
2.1	770545	mngB/cydA	IS5 ins	intergenic (+711/‑136)											0				0			0.09
	953,890	focA/ycaO	IS1 Ins	intergenic (‑201/+205)											0.04				0.08			0
	953892	focA/ycaO	IS5 Ins	intergenic (‑203/+203)											0				0.05			0
	1314238	yciG/trpA	IS5 Ins	intergenic (‑179/+202)											0.13				0			0
	2827162	srlR	A→G	T32A (ACA→GCA)											0				0			0.06
	2827271	srlR	+T												0				0			0.02
	4600992	yjjP/yjjQ	IS1 Ins	intergenic (‑111/‑508)											0				0			0.34
	4601134	yjjP/yjjQ	IS5 Ins	intergenic (‑256/‑363)											0				0.13			0.7
	4625061	radA	IS1 Ins	coding (1127/1383 nt)	0	0	0.02	0.39	0.73	0.59		0.77			0.97				0.98			0.95
