# Supplementary material for: A Mutational Hotspot and Strong Selection Contribute to the Order of Mutations Selected for during Escherichia coli Adaptation to the Gut
Source: PLoS Genet. 2016 Nov 3;12(11):e1006420. doi: 10.1371/journal.pgen.1006420 (PMC5094792; doi:10.1371/journal.pgen.1006420)
Supplement: S5 Table — The first row indicates the gene targeted by the qPCR primers. The resulting measurements, relative expression levels of the target genes, are depicted in Fig 2. (XLSX) [file pgen.1006420.s007.xlsx]

## Sheet: Sheet1
qPCR Primers		Sequence 5' -> 3'
hfq	forward	AGCACGCGATTTCTACTGTTGTCC
	reverse	CACCGGCGTTGTTACTGTGATG
dcuB	forward	TGCGATACCGTACACCGCCAC
	reverse	CATCCTTCGGCGGCAAACCG
focA	forward	GGTGCACTTTGTGGTCGGCG
	reverse	CACCTGGGGTCAGTTGGCGA
yjjY	forward	TTGCGTTCTTGATGCACTTTCCA
	reverse	ACACTGTCGGGTCCTGAGGGA
arcA	forward	CGTGCGGTTTCAGCTCACGG
	reverse	CGAGTTCCGCGCCATGCTTC
srlA	forward	AACGTTGCGCCGGTAACCCT
	reverse	AAGAGGCCGCCGCGTAGTAG
yjjP	forward	ACGGAAAGCCCGGCACTAGC
	reverse	TCGCCGCCACCACCATTTCC
